# Supplementary material for: Histone Methyltransferases AcDot1 and AcRmtA Are Involved in Growth Regulation, Secondary Metabolism, and Stress Response in Aspergillus carbonarius
Source: Toxins (Basel). 2025 Apr 12;17(4):196. doi: 10.3390/toxins17040196 (PMC12031602; doi:10.3390/toxins17040196)
Supplement: Supplementary file 1 [file toxins-17-00196-s001.zip]

Archive with 1 entries (1 files):
- toxins-3512534-supplementary.pdf
